# Supplementary material for: Changes in Attitudes towards Influenza and Pneumococcal Vaccination during the Subsiding COVID-19 Pandemic—Results of a Longitudinal Survey Study among Risk Groups in Germany between 2021 and 2023
Source: Vaccines (Basel). 2024 Sep 21;12(9):1080. doi: 10.3390/vaccines12091080 (PMC11435497; doi:10.3390/vaccines12091080)
Supplement: Supplementary file 1 [file vaccines-12-01080-s001.zip]

Archive with 1 entries (1 files):
- vaccines-3192603-supplementary.pdf
